# Supplementary material for: The Management of Acute Colonic Diverticulitis in the COVID-19 Era: A Scoping Review
Source: Medicina (Kaunas). 2021 Oct 18;57(10):1127. doi: 10.3390/medicina57101127 (PMC8538273; doi:10.3390/medicina57101127)
Supplement: Supplementary file 1 [file medicina-57-01127-s001.zip]

Archive with 1 entries (1 files):
- medicina-1395305-supplementary.pdf
